# Supplementary material for: Low VDAC1 Expression Is Associated with an Aggressive Phenotype and Reduced Overall Patient Survival in Cholangiocellular Carcinoma
Source: Cells. 2019 Jun 4;8(6):539. doi: 10.3390/cells8060539 (PMC6627691; doi:10.3390/cells8060539)
Supplement: Supplementary file 1 [file cells-08-00539-s001.zip]

Archive with 1 entries (1 files):
- cells-518596-supplementary.xlsx
