# Supplementary material for: Low VDAC1 Expression Is Associated with an Aggressive Phenotype and Reduced Overall Patient Survival in Cholangiocellular Carcinoma
Source: Cells. 2019 Jun 4;8(6):539. doi: 10.3390/cells8060539 (PMC6627691; doi:10.3390/cells8060539)
Supplement: Supplementary file 1 [file cells-08-00539-s001.zip › cells-518596-supplementary.xlsx]

## Sheet: TMA_CCC_MitoKomplexe
Supplementary table 1: Clinical features of cholangiocellular cacrinomas and score values of immunohistochemical stainings.
Id	pantient/tumor characteristics							tumor staging								immunohistochemistry
	Age	Sex	Died	Survival time	Locali- zation	Growth type	Size [cm]	TNM stage	T2010	T_M2010	N2010	M2010	UICC	Grading	R-Status	tumor centre													tumor periphery													normal control tissue						mean tumor centre and periphery
	Month	f/m	0 no 1 yes	month	1 intra 2 peri 3 extra	1 mass forming 2 periductal 3 intraductal										CK7	CK19	Vimentin	p16	p27	p53	Ki67	VDAC1	NDUFS4	SDHA	UQCRC2	MT-CO1	ATP5F1A	CK7	CK19	Vimentin	p16	p27	p53	Ki67	VDAC1	NDUFS4	SDHA	UQCRC2	MT-CO1	ATP5F1A	VDAC1	NDUFS4	SDHA	UQCRC2	MT-CO1	ATP5F1A	VDAC1	NDUFS4
1	44.6	m	0		1	1	9	pT3N1 L1V1	2a	2	1	0	4	3	0	80	180	100	0	0			187.5	110	130	212.5	90	130	25	270		0	5	20	5	140	187.5	110	212.5	130	110	120			285			163.75	148.75
2	77.0219	f	1	0.19726	1	2	1.4	pT2 L0 V0	1	1	0	0	1	3	0	270	285		0	0	80								195	160																		0
3	63.0466	m	1	0.493151	1	1	3.5	pT2 L0 V1	2a	2	0	0	2	3	1	0	0		0	30	80	5	300	212.5	212.5	285	285	237.5			100		0	80	5	212.5	150	150	300	212.5	97.5	112.5	82.5	237.5	250	237.5	112.5	256.25	181.25
4	75.1507	m	1	2.10411	1	1	1.6	pT2 L0 V0	1	1	0	0	1	2	0	285	150	25	0	0	0	5	212.5	90	187.5	162.5	22.5	150	225	240	25	0	0	0	5	187.5	52.5	130	52.5	30	105	212.5	150	255	187.5	212.5	170	200	71.25
5	67.6192	m	1	30.0493	2	2	0.6	pT2pN2 L1 V0	2b	2	1	1	4	2	1	270	270		0	30	150		140	67.5	82.5	187.5	162.5	237.5	150		100	0	20		5	90	35	35	130	110	52.5	130						115	51.25
6	40.9589	f	1	0.558904	1	1	1	pT2 L1 V1	2a	2	0	0	2	3	1	80	140	5	0	20	0	30	200	35	52.5	82.5	285	225	25	120	10	0	10	0	40	170	60	52.5	97.5	255	225							185	47.5
7	66.8137	f	1	0.164384	1	1	3	pT3N1M1 L1 V1	3	3	1	1	4	2	0				0				150	162.5	212.5		110	212.5		80		0		0	5	212.5	137.5	150		162.5	187.5	150	82.5	212.5	187.5	212.5	170	181.25	150
8	62.337	m	1	4.89863	1	1	5.5	pT3 L1 V1	2a	2	0	1	4	1	0	140	270	5	20	0	0	5	237.5	82.5	255	212.5	150	97.5				0				150	35	150	97.5	212.5	52.5	150	35	285	212.5	237.5	180	193.75	58.75
9	51.6877	m	1	0.953425	3	1	5	pT3 L1 V1	3	3	0	1	4	2	0	240	160	5	0	0	0	5	150	35	212.5	237.5	130	150	140	150	10	0	25	0	5	150	110	150	150	212.5	130		97.5	212.5	237.5	212.5	170	150	72.5
10	73.5534	m	1	13.7096	3	2	2.4	pT2N0 L0 V0	2	2	0	0	1	3	0	270	270	10	10	0	50	15	237.5	32.5	237.5	110	150	212.5	180	270	15	15	0	140	25	170	37.5	170	162.5	212.5	212.5	150		237.5	187.5	237.5	225	203.75	35
11	58.9973	m	0		1	1	2.5	pT2 L0 V0	1	1	0	0	1	2	0	240	110	5	10	0	0	2	300	75	255	255	37.5	170	210		10	10	0	0	5	0		150	187.5	52.5	150	212.5	80	225	212.5	225	180	150	37.5
12	49.8767	m	1	66.8712	1	2	2.2	pT2 L0 V0	1	1	0	0	1	1	1	140	140	5	0	0	0	5	212.5	212.5	285	212.5	187.5	285	100	100	20	0	0	0	5	130	150	150	187.5	212.5	180	212.5	180	190	212.5	150	170	171.25	181.25
13	84.3589	f	0		2	2	1	pT1 N1 L1 V0	2a	2	1	0	3	3	1		160		0	10	60	20	225	97.5	237.5	150	150	193.75		140		0	10	50	25	212.5	82.5		97.5	212.5	187.5							218.75	90
14	67.5178	m	1	1.11781	2	2	2.5	pT3, pN1, L1 V0	2a	2	1	0	3	3	0	120	270		0	120	0		292.5	112.5	285	237.5	160	285				0	50	0	0	187.5	97.5	160	130	225	225							240	105
15	82.4384	m	1	2.03836	1	1	2	pT1, N0, L0, V0	1	1	0	0	1	2	0	240	270	40	15		0	1	285	127.5	212.5	130	160	160		240	35	20		0	0	212.5	170	150	110	225	145	150	95	212.5	130	292.5	170	248.75	148.75
16	78.863	f	1	0.723288	1	1	11	pT3 L1 V1	2a	2	0	0	2	3	0	120	225	2	0	0	0	5	292.5	170	225	237.5	170	180	100	160	15	0	0	0	0	212.5	170	225	237.5	225	180		180	285	180	237.5	190	252.5	170
17	76.0219	m	1	19.1014	2	2	0.5	pT2 N0 L0 V0	2a	2	0	0	2	2	0	70	160	5	0	20	0	25	285	55	130	82.5	52.5	130	70	160	15	0	5	0	0	150	35	110	67.5	90	82.5							217.5	45
18	56.6164	f	1	17.1288	1	1	8	pT3pN1 L1 V0 M1	1	1	1	1	4	3	0	180	120	35	0	15	0	5							100	240	50	0	20	0	5	0												0
19	71.6411	f	0		1	1	7.5	pT3 L0 V0	1	1	0	0	1	3	1	120	30	30	25	0	5	10							60	100	40	5	10	7	10	0												0
20	43.1945	f	0		2	2	0.5	pT3 pN0 L1 V0	2b	2	0	0	2	2	0	10	40	10	0	0	80	30	237.5	170	212.5	212.5	187.5	212.5	0	40	10	0	0	35	40	150	112.5	150	212.5	130	150							193.75	141.25
21	65.7425	m	1	12.8219	2	2	1.5	pT3 pN1 L1 V0	2b	2	1	0	3	2	1	0	10	10		0	0		150	75	150	52.5	12.5	52.5	0	10	20		0	0		97.5	65	97.5	52.5	30	37.5	150	212.5	255	170	285	225	123.75	70
22	37.7945	m	1	19.5288	1	1	13	pT3 pN1 (1/2), L1, V0, pM1 (Lymphnode)	1	1	1	1	4	3	0	120	140	0	0	0	30	30	237.5	150	187.5	170	187.5	180	160	160		0	0	30	50	170	97.5	150	112.5	240	190		0					203.75	123.75
23	64.8521	f	0		2	1	2	pT3 pN1(3/32) L1 pMX	2a	2	1	0	3	3	0	140	140	10		0	0	10	231.25	130	110	162.5	52.5	97.5	170	140	20		5	0	10	150	150	110	150	162.5	150	160	127.5	225	170	255		190.625	140
24	74.3479	m	0		1	1	4	pT1 V0 L0	1	1	0	0	1	2	1	140	100	40	40	20	10	10	212.5	112.5	150	112.5	150	150	170	160	60	40	20	70	35	150	150	187.5	97.5	212.5	160	130		255	180		255	181.25	131.25
25	70.2384	f	0		3	2	2	pT2 L0 V0	2	2	0	0	1	2	1	50	80	5	15	210	210	20	285	212.5	212.5	212.5	90	212.5	140	120	10		0	195	20	0			150	212.5	150							142.5	106.25
26	71.537	m	1	15.8137	1	1	15	pT4 L1 V1	2a	2	0	0	2	3	0	45	80	10											65	130	15					0												0
27	78.8192	m	1	24.3945	2	2	2.2	pT4 pN1L1 V1 pM1	4	4	1	1	4	2	0		160						150	85	82.5	112.5	140	160		70			0			150	75	52.5	97.5	160	145	150	80	130	112.5	225	270	150	80
28	63.4521	m	0		2	2	1.5	pT3 pN0 V0 L0	2b	2	0	0	2	2	0	80	270	10	15	100	100	15	255	127.5	187.5	212.5	212.5	212.5	60	210	25	20	15	240	30	97.5	112.5	82.5	150	270	150	150	170	150	127.5	285	285	176.25	120
29	81.2192	m	0		1	2	3.5	pT1 pN0 L0 V0	1	1	0	0	1	2	0		80	5	0	0	0	5	187.5	82.5	97.5	187.5	187.5	150		60	15	0	20	0	10	150	52.5	82.5	200	255	140	130	97.5	112.5	170	237.5	243.75	168.75	67.5
30	62.874	f	0		1	1	2.1	pT1 pN0 L0 V0	1	1	0	0	1	3	0	120	240			0	0		212.5	127.5	82.5	120	212.5	212.5	100	140			20	0		150	85	82.5	170	270	200	150	85	150	190	237.5	225	181.25	106.25
31	67.4055	f	1	0.427397	2	2	1.5	pT3 N1(3/5) L1 V1	2b	2	1	0	3	2	1			5	0	0	0	1	97.5	112.5	25	52.5	12.5	67.5			10	0	0	0	1	82.5	97.5	15	37.5	30	52.5	150	212.5	162.5	187.5	237.5	285	90	105
32	51.1342	m	0		1	2	2.5	pT1 pN1(1/2) L1 V0	1	1	1	0	4	2	0	210	70	5	5	10	10	5	150	82.5	150	110	67.5	75	110	60	15	5	0	10	5	97.5	75	97.5	70	75	60	97.5	162.5	170	162.5	225	212.5	123.75	78.75
33	81.1863	m	0		1	1	5	pT3 pN0 L1 V0	1	1	0	0	1	3	1				0	180	180	20	212.5	112.5	212.5	112.5	60	225				0	0	225	25	150	55	130	97.5	60	200	97.5			200		243.75	181.25	83.75
34	69.7781	m	0		2	2	0.8	pT2a pN(2/2) L1 pM1 (Lymphnode)	2a	2	1	1	3	2	1				0	0			237.5	55	130	130		187.5				0	0			170							187.5	82.5		225		203.75	27.5
[truncated: 4 more columns]
